# Supplementary material for: Separation and Washing of Candida Cells from White Blood Cells Using Viscoelastic Microfluidics
Source: Micromachines (Basel). 2023 Mar 23;14(4):712. doi: 10.3390/mi14040712 (PMC10146744; doi:10.3390/mi14040712)
Supplement: Supplementary file 1 [file micromachines-14-00712-s001.zip]

Archive with 1 entries (1 files):
- micromachines-2281709-supplementary.pdf
